# Supplementary material for: Descriptions of two azooxanthellate Palythoa species (Subclass Hexacorallia, Order Zoantharia) from the Ryukyu Archipelago, southern Japan
Source: Zookeys. 2015 Jan 28;(478):1–26. doi: 10.3897/zookeys.478.8512 (PMC4319050; doi:10.3897/zookeys.478.8512)
Supplement: XML Treatment for Palythoa [file zookeys.478.8512-treatment1.xml]

<!DOCTYPE tp:taxon-treatment
  PUBLIC "-//TaxonX//DTD Taxonomic Treatment Publishing DTD v0 20100105//EN" "tax-treatment-NSO.dtd">
<tp:taxon-treatment xmlns:tp="http://www.plazi.org/taxpub"><tp:treatment-meta><kwd-group><label>Taxon classification</label><kwd><named-content content-type="kingdom">Animalia</named-content></kwd><kwd><named-content content-type="order">Zoantharia</named-content></kwd><kwd><named-content content-type="family">Sphenopidae</named-content></kwd></kwd-group><mixed-citation publication-type="journal"><person-group><name><surname>Irei</surname><given-names>Yuka</given-names></name><name><surname>Sinniger</surname><given-names>Frederic</given-names></name><name><surname>Reimer</surname><given-names>James Davis</given-names></name></person-group><article-title>Descriptions of two azooxanthellate <italic><tp:taxon-name><tp:taxon-name-part taxon-name-part-type="genus">Palythoa</tp:taxon-name-part></tp:taxon-name></italic> species (Subclass <tp:taxon-name><tp:taxon-name-part taxon-name-part-type="subclass">Hexacorallia</tp:taxon-name-part></tp:taxon-name>, Order <tp:taxon-name><tp:taxon-name-part taxon-name-part-type="order">Zoantharia</tp:taxon-name-part></tp:taxon-name>) from the Ryukyu Archipelago, southern Japan</article-title><source>Zookeys</source><day>28</day><month>1</month><year>2015</year><volume>2015</volume><issue>478</issue><fpage>1</fpage><lpage>26</lpage><pub-id pub-id-type="doi">10.3897/zookeys.478.8512</pub-id></mixed-citation></tp:treatment-meta><tp:nomenclature><label>Genus</label><tp:taxon-name>
                            <tp:taxon-name-part taxon-name-part-type="genus">Palythoa</tp:taxon-name-part>
                        </tp:taxon-name><tp:taxon-authority>Lamouroux, 1816</tp:taxon-authority></tp:nomenclature><tp:treatment-sec sec-type="Type species"><title>Type species.</title><p><italic><tp:taxon-name><tp:taxon-name-part taxon-name-part-type="genus">Palythoa</tp:taxon-name-part> <tp:taxon-name-part taxon-name-part-type="species">mammillosa</tp:taxon-name-part></tp:taxon-name></italic> (Ellis &amp; Solander, 1786).</p></tp:treatment-sec><tp:treatment-sec sec-type="Description"><title>Description.</title><p>Colonial brachycnemic zoantharians with heavily sand-incrusted ectoderm and mesoglea. Occasionally solitary polyps are also seen.</p></tp:treatment-sec><tp:treatment-sec sec-type="Remarks"><title>Remarks.</title><p>Various authors have suggested to include the genus <italic><tp:taxon-name><tp:taxon-name-part taxon-name-part-type="genus">Protopalythoa</tp:taxon-name-part></tp:taxon-name></italic> Verrill, 1900 over the past century based on both morphological (<xref ref-type="bibr" rid="B23">Pax 1910</xref>, <xref ref-type="bibr" rid="B42">Ryland and Lancaster 2003</xref>) and molecular data (<xref ref-type="bibr" rid="B5">Burnett et al. 1997</xref>, <xref ref-type="bibr" rid="B31">Reimer et al. 2006a</xref>). Polyps of <italic><tp:taxon-name><tp:taxon-name-part taxon-name-part-type="genus">Palythoa</tp:taxon-name-part></tp:taxon-name></italic> are embedded in a well-developed coenenchyme (= “immersae”, <xref ref-type="bibr" rid="B23">Pax 1910</xref>) while those of <italic><tp:taxon-name><tp:taxon-name-part taxon-name-part-type="genus">Protopalythoa</tp:taxon-name-part></tp:taxon-name></italic> are more free and clear of the coenenchyme (= “intermediate” or “liberae”, <xref ref-type="bibr" rid="B23">Pax 1910</xref>). In this study, we consider <italic><tp:taxon-name><tp:taxon-name-part taxon-name-part-type="genus">Protopalythoa</tp:taxon-name-part></tp:taxon-name></italic> to be included within <italic><tp:taxon-name><tp:taxon-name-part taxon-name-part-type="genus">Palythoa</tp:taxon-name-part></tp:taxon-name></italic>. In general, polyps are firmly attached to stones or reef rocks. Currently, approximately 130 nominal species have been described (<italic><tp:taxon-name><tp:taxon-name-part taxon-name-part-type="genus">Palythoa</tp:taxon-name-part></tp:taxon-name></italic> + <italic><tp:taxon-name><tp:taxon-name-part taxon-name-part-type="genus">Protopalythoa</tp:taxon-name-part></tp:taxon-name></italic>, <xref ref-type="bibr" rid="B28">Reimer 2014b</xref>, <xref ref-type="bibr" rid="B29">c</xref>) although some studies have suggested the presence of many synonyms (<xref ref-type="bibr" rid="B5">Burnett et al. 1997</xref>, <xref ref-type="bibr" rid="B30">Reimer et al. 2004</xref>, <xref ref-type="bibr" rid="B38">Reimer et al. 2012a</xref>). All described species are zooxanthellate with the exception of <italic><tp:taxon-name><tp:taxon-name-part taxon-name-part-type="genus">Palythoa</tp:taxon-name-part> <tp:taxon-name-part taxon-name-part-type="species">macmurrichi</tp:taxon-name-part></tp:taxon-name></italic> (Haddon &amp; Shackleton, 1891) (see Remarks below).</p></tp:treatment-sec><ref-list><ref id="B23"><mixed-citation xmlns:xlink="http://www.w3.org/1999/xlink" xlink:type="simple"><person-group><name name-style="western"><surname>Pax</surname><given-names>F</given-names></name></person-group> (<year>1910</year>) <article-title>Studien an westindischen Actinien.</article-title> In: <person-group><name name-style="western"><surname>Spengel</surname><given-names>JW</given-names></name></person-group> (<role>Ed.</role>) <issue-title>Ergebnisse einer Zoologischen Forschungreise nach Westindien von Prof. W. Kukenthal und Dr R. Hartmeyer im Jahre, 1907.</issue-title><source>Zoologische Jahrbucher</source><supplement>Supplement</supplement><volume>11</volume>: <fpage>157</fpage>–<lpage>330</lpage>.</mixed-citation></ref><ref id="B42"><mixed-citation xmlns:xlink="http://www.w3.org/1999/xlink" xlink:type="simple"><person-group><name name-style="western"><surname>Ryland</surname><given-names>JS</given-names></name><name name-style="western"><surname>Lancaster</surname><given-names>JE</given-names></name></person-group> (<year>2003</year>) <article-title>Revision of methods for separating species of <italic><tp:taxon-name><tp:taxon-name-part taxon-name-part-type="genus">Protopalythoa</tp:taxon-name-part></tp:taxon-name></italic> (<tp:taxon-name><tp:taxon-name-part taxon-name-part-type="subclass">Hexacorallia</tp:taxon-name-part></tp:taxon-name>: <tp:taxon-name><tp:taxon-name-part taxon-name-part-type="order">Zoanthidea</tp:taxon-name-part></tp:taxon-name>) in the tropical West Pacific.</article-title><source>Invertebrate Systematics</source><volume>17</volume>: <fpage>407</fpage>–<lpage>428</lpage>. doi: <ext-link ext-link-type="doi" xlink:href="10.1071/IS02008" xlink:type="simple">10.1071/IS02008</ext-link></mixed-citation></ref><ref id="B5"><mixed-citation xmlns:xlink="http://www.w3.org/1999/xlink" xlink:type="simple"><person-group><name name-style="western"><surname>Burnett</surname><given-names>WJ</given-names></name><name name-style="western"><surname>Benzie</surname><given-names>JAH</given-names></name><name name-style="western"><surname>Beardmore</surname><given-names>JA</given-names></name><name name-style="western"><surname>Ryland</surname><given-names>JS</given-names></name></person-group> (<year>1997</year>) <article-title>Zoanthids (<tp:taxon-name><tp:taxon-name-part taxon-name-part-type="class">Anthozoa</tp:taxon-name-part></tp:taxon-name>, <tp:taxon-name><tp:taxon-name-part taxon-name-part-type="subclass">Hexacorallia</tp:taxon-name-part></tp:taxon-name>) from the Great Barrier Reef and Torres Strait, Australia: systematics, evolution and a key to species.</article-title><source>Coral Reefs</source><volume>16</volume>: <fpage>55</fpage>–<lpage>68</lpage>. doi: <ext-link ext-link-type="doi" xlink:href="10.1007/s003380050060" xlink:type="simple">10.1007/s003380050060</ext-link></mixed-citation></ref><ref id="B31"><mixed-citation xmlns:xlink="http://www.w3.org/1999/xlink" xlink:type="simple"><person-group><name name-style="western"><surname>Reimer</surname><given-names>JD</given-names></name><name name-style="western"><surname>Ono</surname><given-names>S</given-names></name><name name-style="western"><surname>Takishita</surname><given-names>K</given-names></name><name name-style="western"><surname>Tsukahara</surname><given-names>J</given-names></name><name name-style="western"><surname>Maruyama</surname><given-names>T</given-names></name></person-group> (<year>2006a</year>) <article-title>Molecular evidence suggesting species in the zoanthid genera <italic><tp:taxon-name><tp:taxon-name-part taxon-name-part-type="genus">Palythoa</tp:taxon-name-part></tp:taxon-name></italic> and <italic><tp:taxon-name><tp:taxon-name-part taxon-name-part-type="genus">Protopalythoa</tp:taxon-name-part></tp:taxon-name></italic> (<tp:taxon-name><tp:taxon-name-part taxon-name-part-type="class">Anthozoa</tp:taxon-name-part></tp:taxon-name>: <tp:taxon-name><tp:taxon-name-part taxon-name-part-type="subclass">Hexacorallia</tp:taxon-name-part></tp:taxon-name>) are congeneric.</article-title><source>Zoological Science</source><volume>23</volume>(<issue>1</issue>): <fpage>87</fpage>–<lpage>94</lpage>. doi: <ext-link ext-link-type="doi" xlink:href="10.2108/zsj.23.87" xlink:type="simple">10.2108/zsj.23.87</ext-link></mixed-citation></ref><ref id="B28"><mixed-citation xmlns:xlink="http://www.w3.org/1999/xlink" xlink:type="simple"><person-group><name name-style="western"><surname>Reimer</surname><given-names>JD</given-names></name></person-group> (<year>2014b</year>) <article-title><italic><tp:taxon-name><tp:taxon-name-part taxon-name-part-type="genus">Palythoa</tp:taxon-name-part></tp:taxon-name></italic> Lamouroux, 1816.</article-title> Accessed through: <source>World Register of Marine Species</source> at <ext-link ext-link-type="uri" xlink:href="http://www.marinespecies.org/aphia.php?p=taxdetails&amp;id=205785" xlink:type="simple">http://www.marinespecies.org/aphia.php?p=taxdetails&amp;id=205785</ext-link> [<date-in-citation content-type="access-date">on 2015-01-01</date-in-citation>]</mixed-citation></ref><ref id="B29"><mixed-citation xmlns:xlink="http://www.w3.org/1999/xlink" xlink:type="simple"><person-group><name name-style="western"><surname>Reimer</surname><given-names>JD</given-names></name></person-group> (<year>2014c</year>) <article-title><italic><tp:taxon-name><tp:taxon-name-part taxon-name-part-type="genus">Protopalythoa</tp:taxon-name-part></tp:taxon-name></italic> Verrill, 1900.</article-title> Accessed through: <source>World Register of Marine Species</source> at <ext-link ext-link-type="uri" xlink:href="http://www.marinespecies.org/aphia.php?p=taxdetails&amp;id=100795" xlink:type="simple">http://www.marinespecies.org/aphia.php?p=taxdetails&amp;id=100795</ext-link> [<date-in-citation content-type="access-date">on 2015-01-01</date-in-citation>]</mixed-citation></ref><ref id="B30"><mixed-citation xmlns:xlink="http://www.w3.org/1999/xlink" xlink:type="simple"><person-group><name name-style="western"><surname>Reimer</surname><given-names>JD</given-names></name><name name-style="western"><surname>Ono</surname><given-names>S</given-names></name><name name-style="western"><surname>Takishita</surname><given-names>K</given-names></name><name name-style="western"><surname>Fujiwara</surname><given-names>Y</given-names></name><name name-style="western"><surname>Tsukahara</surname><given-names>J</given-names></name></person-group> (<year>2004</year>) <article-title>Reconsidering <italic><tp:taxon-name><tp:taxon-name-part taxon-name-part-type="genus">Zoanthus</tp:taxon-name-part></tp:taxon-name></italic> spp. diversity: molecular evidence of conspecificity within four previously presumed species.</article-title><source>Zoological Science</source><volume>21</volume>: <fpage>517</fpage>–<lpage>525</lpage>. doi: <ext-link ext-link-type="doi" xlink:href="10.2108/zsj.21.517" xlink:type="simple">10.2108/zsj.21.517</ext-link></mixed-citation></ref><ref id="B38"><mixed-citation xmlns:xlink="http://www.w3.org/1999/xlink" xlink:type="simple"><person-group><name name-style="western"><surname>Reimer</surname><given-names>JD</given-names></name><name name-style="western"><surname>Foord</surname><given-names>C</given-names></name><name name-style="western"><surname>Irei</surname><given-names>Y</given-names></name></person-group> (<year>2012a</year>) <article-title>Species diversity of shallow water zoanthids (<tp:taxon-name><tp:taxon-name-part taxon-name-part-type="phylum">Cnidaria</tp:taxon-name-part></tp:taxon-name>: <tp:taxon-name><tp:taxon-name-part taxon-name-part-type="class">Anthozoa</tp:taxon-name-part></tp:taxon-name>: <tp:taxon-name><tp:taxon-name-part taxon-name-part-type="subclass">Hexacorallia</tp:taxon-name-part></tp:taxon-name>) in Florida.</article-title><source>Journal of Marine Biology</source> vol. <volume>2012</volume>, Article ID <elocation-id>856079</elocation-id>. doi: <ext-link ext-link-type="doi" xlink:href="10.1155/2012/856079" xlink:type="simple">10.1155/2012/856079</ext-link></mixed-citation></ref></ref-list></tp:taxon-treatment>
