# Supplementary material for: Descriptions of two azooxanthellate Palythoa species (Subclass Hexacorallia, Order Zoantharia) from the Ryukyu Archipelago, southern Japan
Source: Zookeys. 2015 Jan 28;(478):1–26. doi: 10.3897/zookeys.478.8512 (PMC4319050; doi:10.3897/zookeys.478.8512)
Supplement: XML Treatment for Palythoa mizigama [file zookeys.478.8512-treatment2.xml]

<!DOCTYPE tp:taxon-treatment
  PUBLIC "-//TaxonX//DTD Taxonomic Treatment Publishing DTD v0 20100105//EN" "tax-treatment-NSO.dtd">
<tp:taxon-treatment xmlns:tp="http://www.plazi.org/taxpub"><tp:treatment-meta><kwd-group><label>Taxon classification</label><kwd><named-content content-type="kingdom">Animalia</named-content></kwd><kwd><named-content content-type="order">Zoantharia</named-content></kwd><kwd><named-content content-type="family">Sphenopidae</named-content></kwd></kwd-group><mixed-citation publication-type="journal"><person-group><name><surname>Irei</surname><given-names>Yuka</given-names></name><name><surname>Sinniger</surname><given-names>Frederic</given-names></name><name><surname>Reimer</surname><given-names>James Davis</given-names></name></person-group><article-title>Descriptions of two azooxanthellate <italic><tp:taxon-name><tp:taxon-name-part taxon-name-part-type="genus">Palythoa</tp:taxon-name-part></tp:taxon-name></italic> species (Subclass <tp:taxon-name><tp:taxon-name-part taxon-name-part-type="subclass">Hexacorallia</tp:taxon-name-part></tp:taxon-name>, Order <tp:taxon-name><tp:taxon-name-part taxon-name-part-type="order">Zoantharia</tp:taxon-name-part></tp:taxon-name>) from the Ryukyu Archipelago, southern Japan</article-title><source>Zookeys</source><day>28</day><month>1</month><year>2015</year><volume>2015</volume><issue>478</issue><fpage>1</fpage><lpage>26</lpage><pub-id pub-id-type="doi">10.3897/zookeys.478.8512</pub-id></mixed-citation></tp:treatment-meta><tp:nomenclature><tp:taxon-name>
                            <tp:taxon-name-part taxon-name-part-type="genus">Palythoa</tp:taxon-name-part>
                            <tp:taxon-name-part taxon-name-part-type="species">mizigama</tp:taxon-name-part>
                            <object-id xmlns:xlink="http://www.w3.org/1999/xlink" content-type="zoobank" xlink:type="simple">http://zoobank.org/097C1C97-02B2-48FA-8E42-25942ECA982D</object-id>
                        </tp:taxon-name><tp:taxon-status xmlns:xlink="http://www.w3.org/1999/xlink" xlink:type="simple">sp. n.</tp:taxon-status><xref ref-type="fig" rid="F1">Figures 1</xref><xref ref-type="fig" rid="F2">, 2</xref><xref ref-type="fig" rid="F3">, 3</xref><xref ref-type="fig" rid="F4">, 4</xref><xref ref-type="fig" rid="F5">, 5</xref><xref ref-type="fig" rid="F7">, 7</xref><xref ref-type="fig" rid="F8">, 8</xref><xref ref-type="fig" rid="F9">, 9</xref><xref ref-type="supplementary-material" rid="S1">, Suppl. material 1</xref><xref ref-type="supplementary-material" rid="S2">–2</xref><xref ref-type="supplementary-material" rid="S1">: Table 1</xref><xref ref-type="supplementary-material" rid="S2">–2</xref><tp:nomenclature-citation-list><tp:nomenclature-citation><tp:taxon-name>“<tp:taxon-name-part taxon-name-part-type="genus">Palythoa</tp:taxon-name-part> sp. tokashiki”</tp:taxon-name><comment> – <xref ref-type="bibr" rid="B26">Reimer 2010</xref>, <xref ref-type="bibr" rid="B37">Reimer et al. 2011b</xref> (specimen from Kenting, Taiwan), <xref ref-type="bibr" rid="B40">Reimer et al. 2013</xref> (specimen from Kenting). Synonymy.</comment></tp:nomenclature-citation></tp:nomenclature-citation-list></tp:nomenclature><tp:treatment-sec sec-type="Type material"><title>Type material.</title><p><bold>Type-specimens.</bold> Holotype. Specimen number NSMT-Co1560 (original number MIZ_33). Fixed in 99.5% ethanol, deposited in National Museum of Nature and Science, Tokyo, Japan. Original label: “HOLOTYPE <italic><tp:taxon-name><tp:taxon-name-part taxon-name-part-type="genus">Palythoa</tp:taxon-name-part> <tp:taxon-name-part taxon-name-part-type="species">mizigama</tp:taxon-name-part></tp:taxon-name></italic>, Japan, Okinawa Island, Kadena, Mizugama, 5 m depth, 13 May 2008, Y. Irei leg. Paratypes: Paratype 1. Specimen number RMNH Coel. 41729 (original number TOK_2), Japan, Okinawa Prefecture, Kerama Islands, Tokashiki Island, Mutizuni, <named-content xmlns:xlink="http://www.w3.org/1999/xlink" content-type="dwc:verbatimCoordinates" xlink:type="simple">26°09'07"N, 127°21'11"E</named-content>, in a hollow of reef slope at 5 m depth, 5 January 2008, Y. Irei and F. Sinniger leg. Fixed in 99.5% ethanol, deposited in Naturalis Biodiversity Center, Leiden, The Netherlands. Paratype 2. Specimen number USNM 1231375 (original number ODO_25), Japan, Okinawa Prefecture, Okinawa Island, Itoman, Odo, <named-content xmlns:xlink="http://www.w3.org/1999/xlink" content-type="dwc:verbatimCoordinates" xlink:type="simple">26°05'06"N, 127°42'32"E</named-content>, on the wall of reef cave at 11 m depth, 13 January 2008, Y. Irei and F. Sinniger leg. Fixed in 99.5% ethanol, deposited in Smithsonian Institution National Museum of Natural History, Washington, D.C., USA. Paratype 3. Specimen number RUMF-ZG-04375 (original number IRI_JR2829), Japan, Okinawa Prefecture, Yaeyama Islands, Taketomi, Iriomotesuido, <named-content xmlns:xlink="http://www.w3.org/1999/xlink" content-type="dwc:verbatimCoordinates" xlink:type="simple">24°21'51"N, 123°57'25"E</named-content>, at 4.4–5.3 m depth, 1 September 2012, J. Reimer leg. Fixed in 99.5% ethanol, deposited in University Museum, University of the Ryukyus (Fujukan).</p></tp:treatment-sec><tp:treatment-sec sec-type="Type-locality"><title>Type-locality.</title><p>Japan, Okinawa Prefecture, Okinawa Island, Kadena, Mizugama, <named-content xmlns:xlink="http://www.w3.org/1999/xlink" content-type="dwc:verbatimCoordinates" xlink:type="simple">26°21'35"N, 127°44'18"E</named-content>, on wall of reef cave at 5 m depth, 13 May 2008, Y. Irei leg.</p></tp:treatment-sec><tp:treatment-sec sec-type="Description of holotype"><title>Description of holotype.</title><p>Size of colony approximately 2 cm × 3 cm, consisting of six polyps, 3.8–11.2 mm in height and 2.0–3.8 mm in diameter. External color brownish gray to yellowish white with small black blotches on polyp heads and columns. Horizontal wrinkles (1–7 in number) of approximately half the length of column periphery, mostly on inner side of bent polyps. Tentacles approximately 32 in number, color same as column with 7–10 narrow black horizontal lines on tentacles. Columns heavily incrusted with irregularly-sized sand grains.</p></tp:treatment-sec><tp:treatment-sec sec-type="Habitat and ecological features"><title>Habitat and ecological features.</title><p>This species inhabits low-light environments such as floors or sides of caves, crevasses or under reef overhangs on coral reef flats and reef slopes. In general, polyps are open at night with extended tentacles, and are closed in daytime. Polyps tend to bend parallel to the surrounding substrate when closed although polyps become somewhat erect in a diagonal direction at an acute angle (e.g. not perpendicular to substrate) when open, with oral disks generally facing the opening of the cave or crevasse (Figure <xref ref-type="fig" rid="F2">2a–d</xref>).</p><fig id="F2" position="float" orientation="portrait"><label>Figure 2.</label><caption><p>In situ images of <italic><tp:taxon-name><tp:taxon-name-part taxon-name-part-type="genus">Palythoa</tp:taxon-name-part> <tp:taxon-name-part taxon-name-part-type="species">mizigama</tp:taxon-name-part></tp:taxon-name></italic> sp. n. and <italic><tp:taxon-name><tp:taxon-name-part taxon-name-part-type="genus">Palythoa</tp:taxon-name-part> <tp:taxon-name-part taxon-name-part-type="species">umbrosa</tp:taxon-name-part></tp:taxon-name></italic> sp. n. <bold>a</bold> <italic><tp:taxon-name><tp:taxon-name-part taxon-name-part-type="genus">Palythoa</tp:taxon-name-part> <tp:taxon-name-part taxon-name-part-type="species">mizigama</tp:taxon-name-part></tp:taxon-name></italic>; single radial lines visible on oral disks. Image taken by Y. Irei on September 28, 2009, at Mizugama, Okinawa Island, Japan <bold>b</bold> <italic><tp:taxon-name><tp:taxon-name-part taxon-name-part-type="genus">Palythoa</tp:taxon-name-part> <tp:taxon-name-part taxon-name-part-type="species">mizigama</tp:taxon-name-part></tp:taxon-name></italic>; several radial lines visible on oral disks. Image taken by J. Reimer on April 22, 2010, at Mizugama <bold>c</bold> <italic><tp:taxon-name><tp:taxon-name-part taxon-name-part-type="genus">Palythoa</tp:taxon-name-part> <tp:taxon-name-part taxon-name-part-type="species">mizigama</tp:taxon-name-part></tp:taxon-name></italic>; with no radial lines on oral disks. Image taken by Y. Irei on April 12, 2009, at Mizugama <bold>d</bold> <italic><tp:taxon-name><tp:taxon-name-part taxon-name-part-type="genus">Palythoa</tp:taxon-name-part> <tp:taxon-name-part taxon-name-part-type="species">mizigama</tp:taxon-name-part></tp:taxon-name></italic>; closed polyps. Image taken by Y. Irei on June 16, 2009, at Mizugama <bold>e</bold> <italic><tp:taxon-name><tp:taxon-name-part taxon-name-part-type="genus">Palythoa</tp:taxon-name-part> <tp:taxon-name-part taxon-name-part-type="species">umbrosa</tp:taxon-name-part></tp:taxon-name></italic> (TW_18); closed polyps. Image taken by Y. Irei on November 2, 2009, at Lyudao, Taiwan <bold>f</bold> <italic><tp:taxon-name><tp:taxon-name-part taxon-name-part-type="genus">Palythoa</tp:taxon-name-part> <tp:taxon-name-part taxon-name-part-type="species">umbrosa</tp:taxon-name-part></tp:taxon-name></italic> (IRI_TF2); closed polyps. Image taken by T. Fujii on November 9, 2012, at Sotobanari Island, Yaeyama Islands, Japan.</p></caption><graphic xmlns:xlink="http://www.w3.org/1999/xlink" xlink:href="zookeys-478-001-g002.jpg" position="float" orientation="portrait" xlink:type="simple" id="oo_37656.jpg"/></fig></tp:treatment-sec><tp:treatment-sec sec-type="Distribution"><title>Distribution.</title><p>Southern Ryukyu Archipelago (Okinawa Island, Tokashiki Island, Yaeyama Islands), Taiwan (Kenting), and New Caledonia (Tibarama, Poindimié) (Figure <xref ref-type="fig" rid="F1">1</xref>).</p></tp:treatment-sec><tp:treatment-sec sec-type="Diagnosis"><title>Diagnosis.</title><p><italic>General.</italic> Azooxanthellate brachycnemic zoantharian with heavily sand-incrusted ectoderm and mesoglea. Colonies usually composed of several to 20 polyps, with each polyp loosely connected to others by a thin stolon (=“liberae”, <xref ref-type="bibr" rid="B23">Pax 1910</xref>). Solitary polyps are also commonly seen. Polyp is cylindrical and upper part of the polyp around pharynx is occasionally constricted when closed (Figure <xref ref-type="fig" rid="F3">3a</xref>). Expanded polyps are flared, with column becoming wider towards the oral disk and a large oral disk (Figure <xref ref-type="fig" rid="F2">2a, c</xref>). Columns occasionally have several horizontal wrinkles (1 to up to 10 in number) of one quarter to half the length of column periphery, mostly on inner side of bent polyps (Figure <xref ref-type="fig" rid="F3">3a</xref>).</p><fig id="F3" position="float" orientation="portrait"><label>Figure 3.</label><caption><p><italic><tp:taxon-name><tp:taxon-name-part taxon-name-part-type="genus">Palythoa</tp:taxon-name-part> <tp:taxon-name-part taxon-name-part-type="species">mizigama</tp:taxon-name-part></tp:taxon-name></italic> sp. n. after fixation in 70–99.5% ethanol (<bold>a, c</bold>) or 4–10% SW formalin (<bold>b, d</bold>). <bold>a</bold> MIZ_33; closed polyps. Scale bar=0.5 cm. Collected by Y. Irei on May 13, 2008 at Mizugama, Okinawa Island, Japan <bold>b</bold> MIZ_071110_2; close up of a partially open polyp. Scale bar=0.5 cm. Collected by Y. Irei on November 7, 2010 at Mizugama <bold>c</bold> MIZ_33; tentacles (isolated). Horizontal black stripes visible. Scale bar=0.25 cm <bold>d</bold> MIZ_260910; close up image of a longitudinal section. Tentacles visible with faint stripes. Note the column wall densely incrusted with sand grains. Scale bar=0.25 cm. Collected by Y. Irei on September 26, 2010 at Mizugama. All images taken through stereomicroscope.</p></caption><graphic xmlns:xlink="http://www.w3.org/1999/xlink" xlink:href="zookeys-478-001-g003.jpg" position="float" orientation="portrait" xlink:type="simple" id="oo_37657.jpg"/></fig><p><italic>Polyp size.</italic> Approximately 0.5–1.0 cm in length and 0.2–0.4 cm in width after fixation in 4–10% seawater formalin or 70–99.5% ethanol.</p><p><italic>Coloration of polyp column and oral disk.</italic> The color of external polyp columns varies from ivory to tan in life, occasionally with irregular black blotches. The color of oral disk is also ivory to tan, often with black radial lines extending outwards from the mouth (Figure <xref ref-type="fig" rid="F2">2 a and b</xref>, Figure <xref ref-type="fig" rid="F3">3 b</xref>).</p><!--PageBreak--><p><italic>Tentacles.</italic> 32–40 in number. Extended tentacles are of the same length or longer than the diameter of oral disks (Figure <xref ref-type="fig" rid="F2">2a, c</xref>). Tentacle color is white to ivory with 4–10 horizontal black stripes (Figure <xref ref-type="fig" rid="F3">3b</xref>). The number and density of stripes on the tentacles are variable between different polyps (Figure <xref ref-type="fig" rid="F3">3c, d</xref>).</p><!--PageBreak--><!--PageBreak--><p><italic>Cnidom.</italic> Four major cnidae types observed; spirocysts, basitrichs, <italic>p</italic>-mastigophores, and holotrichs. The dominant types of cnidae were spirocysts (length 20.5±3.5 μm, width 3.4±0.7 μm, n=140) in the tentacles, basitrichs (length 23.7±2.3 μm, width 3.6±0.4 μm, n=139) in the pharynx, and <italic>p</italic>-mastigophores (length 15.7±3.6 μm, width 4.7±0.7 μm, n=140) and holotrichs (length 13.5±1.9 μm, width 4.9±0.7 μm, n=140) in the mesenterial filaments (Figure <xref ref-type="fig" rid="F4">4</xref>, Suppl. material <xref ref-type="supplementary-material" rid="S2">2</xref>: Table <xref ref-type="supplementary-material" rid="S2">2</xref>). In addition to the four major cnidae types, three large holotrichs were found. Three individual polyps contained one large holotrich each, with two from tentacles (length 28.4 μm, width 13.0 μm; length 25.7 μm, width 11.7 μm) and one from the mesenterial filaments (length 33.4 μm, width 16.9 μm).</p><fig id="F4" position="float" orientation="portrait"><label>Figure 4.</label><caption><p>Dominant cnidae types of <italic><tp:taxon-name><tp:taxon-name-part taxon-name-part-type="genus">Palythoa</tp:taxon-name-part> <tp:taxon-name-part taxon-name-part-type="species">mizigama</tp:taxon-name-part></tp:taxon-name></italic> sp. n. and <italic><tp:taxon-name><tp:taxon-name-part taxon-name-part-type="genus">Palythoa</tp:taxon-name-part> <tp:taxon-name-part taxon-name-part-type="species">umbrosa</tp:taxon-name-part></tp:taxon-name></italic> sp. n. tissue. <bold>a</bold> spirocyst <bold>b</bold> basitrich, and <bold>c</bold> <italic>p</italic>-mastigophore <bold>d</bold> holotrich. Scale bar shows 10–40 μm.</p></caption><graphic xmlns:xlink="http://www.w3.org/1999/xlink" xlink:href="zookeys-478-001-g004.jpg" position="float" orientation="portrait" xlink:type="simple" id="oo_37658.jpg"/></fig></tp:treatment-sec><tp:treatment-sec sec-type="Etymology"><title>Etymology.</title><p>The specific epithet “mizigama” was named after the type locality of Mizugama. Additionally, “mizi” and “gama” mean “water” and “cave”, respectively, in the Okinawan language. Japanese name: Shimate-yami-iwasunaginchaku. “Shimate”, “yami”, and “iwasunaginchaku” mean “striped hands”, “dark”, and “<italic><tp:taxon-name><tp:taxon-name-part taxon-name-part-type="genus">Palythoa</tp:taxon-name-part></tp:taxon-name></italic>”, respectively, in Japanese.</p></tp:treatment-sec><tp:treatment-sec sec-type="Remarks on reproduction"><title>Remarks on reproduction.</title><p>Simultaneous hermaphrodite. Reproductive polyps containing ovaries and spermaries were found from specimens collected in August - September 2010 at Mizugama, Okinawa Island, Japan (Figure <xref ref-type="fig" rid="F5">5</xref>).</p><fig id="F5" position="float" orientation="portrait"><label>Figure 5.</label><caption><p>Longitudinal section of a reproductive polyp of <italic><tp:taxon-name><tp:taxon-name-part taxon-name-part-type="genus">Palythoa</tp:taxon-name-part> <tp:taxon-name-part taxon-name-part-type="species">mizigama</tp:taxon-name-part></tp:taxon-name></italic> sp. n. Collected on Aug. 19, 2010 at Mizugama, Okinawa Island, Japan. <bold>a</bold> spermaries <bold>b</bold> ovaries. Scale bar=0.5 cm.</p></caption><graphic xmlns:xlink="http://www.w3.org/1999/xlink" xlink:href="zookeys-478-001-g005.jpg" position="float" orientation="portrait" xlink:type="simple" id="oo_37659.jpg"/></fig></tp:treatment-sec><tp:treatment-sec><!--Section generated to contain objects referenced in tp:taxon-treatment.--><fig id="F1" position="float" orientation="portrait"><label>Figure 1.</label><caption><p>Sampling locations of <italic><tp:taxon-name><tp:taxon-name-part taxon-name-part-type="genus">Palythoa</tp:taxon-name-part> <tp:taxon-name-part taxon-name-part-type="species">mizigama</tp:taxon-name-part></tp:taxon-name></italic> sp. n. and <italic><tp:taxon-name><tp:taxon-name-part taxon-name-part-type="genus">Palythoa</tp:taxon-name-part> <tp:taxon-name-part taxon-name-part-type="species">umbrosa</tp:taxon-name-part></tp:taxon-name></italic> sp. n. specimens. <bold>a</bold> Okinawa Island <bold>b</bold> Tokashiki Island <bold>c</bold> Yaeyama Islands <bold>d</bold> Lyudao (Green Island) <bold>e</bold> Kenting <bold>f</bold> Poindimié. <italic><tp:taxon-name><tp:taxon-name-part taxon-name-part-type="genus">Palythoa</tp:taxon-name-part> <tp:taxon-name-part taxon-name-part-type="species">mizigama</tp:taxon-name-part></tp:taxon-name></italic> was found from Ryukyu Archipelago, Taiwan and New Caledonia (<bold>a, b, c, e, f</bold>), while <italic><tp:taxon-name><tp:taxon-name-part taxon-name-part-type="genus">Palythoa</tp:taxon-name-part> <tp:taxon-name-part taxon-name-part-type="species">umbrosa</tp:taxon-name-part></tp:taxon-name></italic> was found from the Yaeyama Islands and Taiwan (<bold>c, d</bold>).</p></caption><graphic xmlns:xlink="http://www.w3.org/1999/xlink" xlink:href="zookeys-478-001-g001.jpg" position="float" orientation="portrait" xlink:type="simple" id="oo_37655.jpg"/></fig><fig id="F7" position="float" orientation="portrait"><label>Figure 7.</label><caption><p>Maximum likelihood tree based on internal transcribed spacer region of ribosomal DNA for family <tp:taxon-name><tp:taxon-name-part taxon-name-part-type="family">Sphenopidae</tp:taxon-name-part></tp:taxon-name>. Numbers on nodes represent ML and neighbor-joining (NJ) bootstrap values (&gt;65% are shown). Thick branches indicate high supports of Bayesian posterior probabilities (&gt;0.95). Sequences obtained from GenBank are shown with accession numbers.</p></caption><graphic xmlns:xlink="http://www.w3.org/1999/xlink" xlink:href="zookeys-478-001-g007.jpg" position="float" orientation="portrait" xlink:type="simple" id="oo_37661.jpg"/></fig><fig id="F8" position="float" orientation="portrait"><label>Figure 8.</label><caption><p>Maximum likelihood tree based on mitochondrial 16S ribosomal DNA for family <tp:taxon-name><tp:taxon-name-part taxon-name-part-type="family">Sphenopidae</tp:taxon-name-part></tp:taxon-name>. Numbers on nodes represent ML and neighbor-joining (NJ) bootstrap values (&gt;50% are shown). Thick branches indicate high supports of Bayesian posterior probabilities (&gt;0.95). Sequences obtained from GenBank are shown with accession numbers.</p></caption><graphic xmlns:xlink="http://www.w3.org/1999/xlink" xlink:href="zookeys-478-001-g008.jpg" position="float" orientation="portrait" xlink:type="simple" id="oo_37662.jpg"/></fig><fig id="F9" position="float" orientation="portrait"><label>Figure 9.</label><caption><p>Maximum likelihood tree based on mitochondrial cytochrome oxidase subunit I gene for family <tp:taxon-name><tp:taxon-name-part taxon-name-part-type="family">Sphenopidae</tp:taxon-name-part></tp:taxon-name>. Numbers on nodes represent ML and neighbor-joining (NJ) bootstrap values (&gt;50% are shown). Thick branches indicate high supports of Bayesian posterior probabilities (&gt;0.95). Sequences obtained from GenBank are shown with accession numbers.</p></caption><graphic xmlns:xlink="http://www.w3.org/1999/xlink" xlink:href="zookeys-478-001-g009.jpg" position="float" orientation="portrait" xlink:type="simple" id="oo_37663.jpg"/></fig><supplementary-material xmlns:xlink="http://www.w3.org/1999/xlink" id="S1" position="float" orientation="portrait" xlink:type="simple"><label>Supplementary material 1</label><caption><p>Table 1</p></caption><p>Data type: Microsoft Excel File (xlsx)</p><p>Explanation note: List of <italic><tp:taxon-name><tp:taxon-name-part taxon-name-part-type="genus">Palythoa</tp:taxon-name-part> <tp:taxon-name-part taxon-name-part-type="species">mizigama</tp:taxon-name-part></tp:taxon-name></italic> sp. n. and <italic><tp:taxon-name><tp:taxon-name-part taxon-name-part-type="genus">Palythoa</tp:taxon-name-part> <tp:taxon-name-part taxon-name-part-type="species">umbrosa</tp:taxon-name-part></tp:taxon-name></italic> sp. n. specimens used in molecular analyses.</p><media xlink:href="zookeys-478-001-s001.xlsx" mimetype="xlsx" mime-subtype="xlsx file" position="float" orientation="portrait" xlink:type="simple" id="oo_37664.xlsx"/><permissions><license xlink:type="simple"><license-p>This dataset is made available under the Open Database License (<ext-link ext-link-type="uri" xlink:href="http://opendatacommons.org/licenses/odbl/1.0/" xlink:type="simple">http://opendatacommons.org/licenses/odbl/1.0/</ext-link>). The Open Database License (ODbL) is a license agreement intended to allow users to freely share, modify, and use this Dataset while maintaining this same freedom for others, provided that the original source and author(s) are credited.</license-p></license></permissions><attrib specific-use="authors">Yuka Irei, Frederic Sinniger, James Davis Reimer</attrib></supplementary-material><supplementary-material xmlns:xlink="http://www.w3.org/1999/xlink" id="S2" position="float" orientation="portrait" xlink:type="simple"><label>Supplementary material 2</label><caption><p>Table 2</p></caption><p>Data type: Microsoft Excel File (xlsx)</p><p>Explanation note: Length and widths of four major cnidae types found in <italic><tp:taxon-name><tp:taxon-name-part taxon-name-part-type="genus">Palythoa</tp:taxon-name-part> <tp:taxon-name-part taxon-name-part-type="species">mizigama</tp:taxon-name-part></tp:taxon-name></italic> sp. n. and <italic><tp:taxon-name><tp:taxon-name-part taxon-name-part-type="genus">Palythoa</tp:taxon-name-part> <tp:taxon-name-part taxon-name-part-type="species">umbrosa</tp:taxon-name-part></tp:taxon-name></italic> sp. n.</p><media xlink:href="zookeys-478-001-s002.xlsx" mimetype="xlsx" mime-subtype="xlsx file" position="float" orientation="portrait" xlink:type="simple" id="oo_37665.xlsx"/><permissions><license xlink:type="simple"><license-p>This dataset is made available under the Open Database License (<ext-link ext-link-type="uri" xlink:href="http://opendatacommons.org/licenses/odbl/1.0/" xlink:type="simple">http://opendatacommons.org/licenses/odbl/1.0/</ext-link>). The Open Database License (ODbL) is a license agreement intended to allow users to freely share, modify, and use this Dataset while maintaining this same freedom for others, provided that the original source and author(s) are credited.</license-p></license></permissions><attrib specific-use="authors">Yuka Irei, Frederic Sinniger, James Davis Reimer</attrib></supplementary-material></tp:treatment-sec><ref-list><ref id="B26"><mixed-citation xmlns:xlink="http://www.w3.org/1999/xlink" xlink:type="simple"><person-group><name name-style="western"><surname>Reimer</surname><given-names>JD</given-names></name></person-group> (<year>2010</year>) <article-title>Key to field identification of shallow water brachycnemic zoanthids (Order <tp:taxon-name><tp:taxon-name-part taxon-name-part-type="order">Zoantharia</tp:taxon-name-part></tp:taxon-name>: Suborder <tp:taxon-name><tp:taxon-name-part taxon-name-part-type="suborder">Brachycnemina</tp:taxon-name-part></tp:taxon-name>) present in Okinawa.</article-title><source>Galaxea</source><volume>12</volume>: <fpage>23</fpage>–<lpage>29</lpage>. doi: <ext-link ext-link-type="doi" xlink:href="10.3755/galaxea.12.23" xlink:type="simple">10.3755/galaxea.12.23</ext-link></mixed-citation></ref><ref id="B37"><mixed-citation xmlns:xlink="http://www.w3.org/1999/xlink" xlink:type="simple"><person-group><name name-style="western"><surname>Reimer</surname><given-names>JD</given-names></name><name name-style="western"><surname>Obuchi</surname><given-names>M</given-names></name><name name-style="western"><surname>Irei</surname><given-names>Y</given-names></name><name name-style="western"><surname>Fujii</surname><given-names>T</given-names></name><name name-style="western"><surname>Nozawa</surname><given-names>Y</given-names></name></person-group> (<year>2011b</year>) <article-title>Shallow-water brachycnemic zoanthids (<tp:taxon-name><tp:taxon-name-part taxon-name-part-type="phylum">Cnidaria</tp:taxon-name-part></tp:taxon-name>: <tp:taxon-name><tp:taxon-name-part taxon-name-part-type="subclass">Hexacorallia</tp:taxon-name-part></tp:taxon-name>) from Taiwan: A preliminary survey.</article-title><source>Zoological Studies</source><volume>50</volume>(<issue>3</issue>): <fpage>363</fpage>–<lpage>371</lpage>. <ext-link ext-link-type="uri" xlink:href="http://zoolstud.sinica.edu.tw/Journals/50.3/363.pdf" xlink:type="simple">http://zoolstud.sinica.edu.tw/Journals/50.3/363.pdf</ext-link></mixed-citation></ref><ref id="B40"><mixed-citation xmlns:xlink="http://www.w3.org/1999/xlink" xlink:type="simple"><person-group><name name-style="western"><surname>Reimer</surname><given-names>JD</given-names></name><name name-style="western"><surname>Irei</surname><given-names>Y</given-names></name><name name-style="western"><surname>Fujii</surname><given-names>T</given-names></name><name name-style="western"><surname>Yang</surname><given-names>S</given-names></name></person-group> (<year>2013</year>) <article-title>Molecular analyses of shallow-water zooxanthellate zoanthids (<tp:taxon-name><tp:taxon-name-part taxon-name-part-type="phylum">Cnidaria</tp:taxon-name-part></tp:taxon-name>: <tp:taxon-name><tp:taxon-name-part taxon-name-part-type="subclass">Hexacorallia</tp:taxon-name-part></tp:taxon-name>) from Taiwan and their <italic><tp:taxon-name><tp:taxon-name-part taxon-name-part-type="genus">Symbiodinium</tp:taxon-name-part></tp:taxon-name></italic> spp.</article-title><source>Zoological Studies</source><volume>52</volume>(<issue>38</issue>). doi: <ext-link ext-link-type="doi" xlink:href="10.1186/1810-522X-52-38" xlink:type="simple">10.1186/1810-522X-52-38</ext-link></mixed-citation></ref><ref id="B23"><mixed-citation xmlns:xlink="http://www.w3.org/1999/xlink" xlink:type="simple"><person-group><name name-style="western"><surname>Pax</surname><given-names>F</given-names></name></person-group> (<year>1910</year>) <article-title>Studien an westindischen Actinien.</article-title> In: <person-group><name name-style="western"><surname>Spengel</surname><given-names>JW</given-names></name></person-group> (<role>Ed.</role>) <issue-title>Ergebnisse einer Zoologischen Forschungreise nach Westindien von Prof. W. Kukenthal und Dr R. Hartmeyer im Jahre, 1907.</issue-title><source>Zoologische Jahrbucher</source><supplement>Supplement</supplement><volume>11</volume>: <fpage>157</fpage>–<lpage>330</lpage>.</mixed-citation></ref></ref-list></tp:taxon-treatment>
