# Supplementary material for: Descriptions of two azooxanthellate Palythoa species (Subclass Hexacorallia, Order Zoantharia) from the Ryukyu Archipelago, southern Japan
Source: Zookeys. 2015 Jan 28;(478):1–26. doi: 10.3897/zookeys.478.8512 (PMC4319050; doi:10.3897/zookeys.478.8512)
Supplement: XML Treatment for Palythoa umbrosa [file zookeys.478.8512-treatment3.xml]

<!DOCTYPE tp:taxon-treatment
  PUBLIC "-//TaxonX//DTD Taxonomic Treatment Publishing DTD v0 20100105//EN" "tax-treatment-NSO.dtd">
<tp:taxon-treatment xmlns:tp="http://www.plazi.org/taxpub"><tp:treatment-meta><kwd-group><label>Taxon classification</label><kwd><named-content content-type="kingdom">Animalia</named-content></kwd><kwd><named-content content-type="order">Zoantharia</named-content></kwd><kwd><named-content content-type="family">Sphenopidae</named-content></kwd></kwd-group><mixed-citation publication-type="journal"><person-group><name><surname>Irei</surname><given-names>Yuka</given-names></name><name><surname>Sinniger</surname><given-names>Frederic</given-names></name><name><surname>Reimer</surname><given-names>James Davis</given-names></name></person-group><article-title>Descriptions of two azooxanthellate <italic><tp:taxon-name><tp:taxon-name-part taxon-name-part-type="genus">Palythoa</tp:taxon-name-part></tp:taxon-name></italic> species (Subclass <tp:taxon-name><tp:taxon-name-part taxon-name-part-type="subclass">Hexacorallia</tp:taxon-name-part></tp:taxon-name>, Order <tp:taxon-name><tp:taxon-name-part taxon-name-part-type="order">Zoantharia</tp:taxon-name-part></tp:taxon-name>) from the Ryukyu Archipelago, southern Japan</article-title><source>Zookeys</source><day>28</day><month>1</month><year>2015</year><volume>2015</volume><issue>478</issue><fpage>1</fpage><lpage>26</lpage><pub-id pub-id-type="doi">10.3897/zookeys.478.8512</pub-id></mixed-citation></tp:treatment-meta><tp:nomenclature><tp:taxon-name>
                            <tp:taxon-name-part taxon-name-part-type="genus">Palythoa</tp:taxon-name-part>
                            <tp:taxon-name-part taxon-name-part-type="species">umbrosa</tp:taxon-name-part>
                            <object-id xmlns:xlink="http://www.w3.org/1999/xlink" content-type="zoobank" xlink:type="simple">http://zoobank.org/6DC531A5-26E6-432F-A726-3A6F15B9D8BF</object-id>
                        </tp:taxon-name><tp:taxon-status xmlns:xlink="http://www.w3.org/1999/xlink" xlink:type="simple">sp. n.</tp:taxon-status><xref ref-type="fig" rid="F1">Figures 1</xref><xref ref-type="fig" rid="F2">, 2</xref><xref ref-type="fig" rid="F4">, 4</xref><xref ref-type="fig" rid="F6">, 6</xref><xref ref-type="fig" rid="F7">, 7</xref><xref ref-type="fig" rid="F8">, 8</xref><xref ref-type="fig" rid="F9">, 9</xref><xref ref-type="supplementary-material" rid="S1">, Suppl. material 1</xref><xref ref-type="supplementary-material" rid="S2">–2</xref><xref ref-type="supplementary-material" rid="S1">: Table 1</xref><xref ref-type="supplementary-material" rid="S2">–2</xref><!--PageBreak--><!--PageBreak--><tp:nomenclature-citation-list><tp:nomenclature-citation><tp:taxon-name>“<tp:taxon-name-part taxon-name-part-type="genus">Palythoa</tp:taxon-name-part> sp. tokashiki”</tp:taxon-name><comment> – <xref ref-type="bibr" rid="B37">Reimer et al. 2011b</xref> (specimen from Lyudao (=Green Island), Taiwan), <xref ref-type="bibr" rid="B40">Reimer et al. 2013</xref> (specimen from Lyudao). Synonymy.</comment></tp:nomenclature-citation></tp:nomenclature-citation-list></tp:nomenclature><tp:treatment-sec sec-type="Type material"><title>Type material.</title><p><bold>Type-specimens.</bold> Holotype. Specimen number NSMT-Co1561 (original number IRI_TF3). Split into two pieces and fixed in 99.5% ethanol and 4-10% formalin, respectively. Deposited in National Museum of Nature and Science, Tokyo, Japan. Original label: “HOLOTYPE <italic><tp:taxon-name><tp:taxon-name-part taxon-name-part-type="genus">Palythoa</tp:taxon-name-part> <tp:taxon-name-part taxon-name-part-type="species">umbrosa</tp:taxon-name-part></tp:taxon-name></italic>, Japan, Yaeyama Islands, Sotobanari Island, 8 m depth, 9 November 2012, J. Reimer leg.” Paratypes. Paratype 1. Specimen number RMNH Coel. 41730 (original number IRI_TF1), Japan, Okinawa Prefecture, Yaeyama Islands, Taketomi, Sotobanari Island, <named-content xmlns:xlink="http://www.w3.org/1999/xlink" content-type="dwc:verbatimCoordinates" xlink:type="simple">24°22'46"N, 123°43'53"E</named-content>, at 9 m depth, 9 November 2012, T. Fujii leg. Split into two pieces and fixed in 99.5% ethanol and 4–10% formalin, respectively. Deposited in Naturalis Biodiversity Center, Leiden, The Netherlands. Paratype 2. Specimen number USNM 1231376 (original number IRI_TF2), Japan, Okinawa Prefecture, Yaeyama Islands, Taketomi, Sotobanari Island, <named-content xmlns:xlink="http://www.w3.org/1999/xlink" content-type="dwc:verbatimCoordinates" xlink:type="simple">24°22'46"N, 123°43'53"E</named-content>, at 10 m depth, 9 November 2012, T. Fujii leg. Split into two pieces and fixed in 99.5% ethanol and 4–10% formalin, respectively. Deposited in Smithsonian Institution National Museum of Natural History, Washington, D.C., USA. Paratype 3. Specimen number RUMF-ZG-04376 (original number IRI_31), Japan, Okinawa Prefecture, Yaeyama Islands, Taketomi, Iriomote-suido, <named-content xmlns:xlink="http://www.w3.org/1999/xlink" content-type="dwc:verbatimCoordinates" xlink:type="simple">24°21'51"N, 123°57'25"E</named-content>, at 6 m depth, 7 May 2008, Y. Irei leg. Fixed in 99.5% ethanol, deposited in University Museum, University of the Ryukyus (Fujukan).</p></tp:treatment-sec><tp:treatment-sec sec-type="Type-locality"><title>Type-locality.</title><p>Japan, Okinawa Prefecture, Yaeyama Islands, Taketomi, Sotobanari Island, <named-content xmlns:xlink="http://www.w3.org/1999/xlink" content-type="dwc:verbatimCoordinates" xlink:type="simple">24°22'46"N, 123°43'53"E</named-content>, on wall of reef cave at 8 m depth, 9 November 2012, J. Reimer leg.</p><!--PageBreak--></tp:treatment-sec><tp:treatment-sec sec-type="Description of holotype"><title>Description of holotype.</title><p>Size of colony approximately 2 cm × 2 cm, consisting of three polyps, 6.1 mm in height and 2.7–3.0 mm in diameter. Columns yellowish white with irregular black blotches. Dark brown polyp heads. Horizontal wrinkles (3–5 in number) of approximately half the length of column periphery, on mostly inner side of bent polyps. Tentacles approximately 32 in number, white in color. Columns heavily incrusted with irregularly-sized sand grains.</p></tp:treatment-sec><tp:treatment-sec sec-type="Habitat and behavioral features"><title>Habitat and behavioral features.</title><p>This species inhabits low-light environments such as floors or sides of caves, crevasses or under reef overhangs on coral reef flats and <!--PageBreak-->reef slopes. In general, polyps are open at night with extended tentacles, and are closed during the daytime. Polyps tend to bend parallel to the surrounding substrate when closed (Figures <xref ref-type="fig" rid="F2">2f</xref>, <xref ref-type="fig" rid="F6">6b</xref>) and become erect in a diagonal direction at an acute angle when open, with oral disks generally facing the opening of the cave or crevasse.</p><fig id="F6" position="float" orientation="portrait"><label>Figure 6.</label><caption><p><italic><tp:taxon-name><tp:taxon-name-part taxon-name-part-type="genus">Palythoa</tp:taxon-name-part> <tp:taxon-name-part taxon-name-part-type="species">umbrosa</tp:taxon-name-part></tp:taxon-name></italic> sp. n. after fixation in 4-10% SW formalin. <bold>a</bold> IRI_TF2; slightly expanded polyp. Scale bar=0.5 cm. Collected by T. Fujii on November 9, 2012 at Sotobanari Island, Yaeyama Islands, Japan <bold>b</bold> IRI_TF1; closed polyp. Scale bar=0.5 cm. Collected by T. Fujii on November 9, 2012 at Sotobanari Island <bold>c</bold> IRI_TF2; close up of a longitudinal section. Note the white tentacles with small black dots. Scale bar=0.2 cm <bold>d</bold> IRI_TF2; close up of a polyp capitalum. Column incrusted with irregularly-sized particles. Scale bar=0.25 cm. All images taken through stereomicroscope.</p></caption><graphic xmlns:xlink="http://www.w3.org/1999/xlink" xlink:href="zookeys-478-001-g006.jpg" position="float" orientation="portrait" xlink:type="simple" id="oo_37660.jpg"/></fig></tp:treatment-sec><tp:treatment-sec sec-type="Distribution"><title>Distribution.</title><p>Southern Ryukyu Archipelago (Yaeyama Islands) and Taiwan (Lyudao) (Figure <xref ref-type="fig" rid="F1">1</xref>)</p></tp:treatment-sec><tp:treatment-sec sec-type="Diagnosis"><title>Diagnosis.</title><p><italic>General.</italic> Azooxanthellate brachycnemic zoantharian with heavily sand-incrusted ectoderm and mesoglea. Colonies usually composed of several to 20 polyps with each polyp loosely connected to neighbor(s) by a thin stolon (=“liberae”, <xref ref-type="bibr" rid="B23">Pax 1910</xref>). Solitary polyps are also commonly seen. Polyps are cylindrical and upper portion of polyps around pharynx is often but not always constricted when closed (Figure <xref ref-type="fig" rid="F6">6b, d</xref>). Columns occasionally have several horizontal wrinkles (1 to 10 in number) of one quarter to half the length of column periphery, on mostly inner side of bent polyps (Figure <xref ref-type="fig" rid="F6">6d</xref>).</p><p><italic>Polyp size.</italic> 0.5–0.9 cm in length and 0.3–0.5 cm in width after fixation in 4–10% seawater formalin or 70–99.5% ethanol.</p><p><italic>Coloration of polyp column and oral disk.</italic> Since sampling of <italic><tp:taxon-name><tp:taxon-name-part taxon-name-part-type="genus">Palythoa</tp:taxon-name-part> <tp:taxon-name-part taxon-name-part-type="species">umbrosa</tp:taxon-name-part></tp:taxon-name></italic> was performed only during the daytime, images of expanded polyps in situ were not available and observations were performed under a stereomicroscope. The color of external polyp columns was ivory to tan, occasionally with irregular black/brown blotches (Figures <xref ref-type="fig" rid="F2">2f</xref>, <xref ref-type="fig" rid="F6">6a,b</xref>). The color of oral disks was also ivory to tan.</p><p><italic>Tentacles.</italic> 32–38 in number and white to ivory in color (Figure <xref ref-type="fig" rid="F6">6a</xref>). Occasionally, very small (&lt;0.01 mm) black dots are present (Figure <xref ref-type="fig" rid="F6">6c</xref>). No stripes on tentacles, unlike <italic><tp:taxon-name><tp:taxon-name-part taxon-name-part-type="genus">Palythoa</tp:taxon-name-part> <tp:taxon-name-part taxon-name-part-type="species">mizigama</tp:taxon-name-part></tp:taxon-name></italic>.</p><p><italic>Cnidom.</italic> There were four major cnidae types observed (Figure <xref ref-type="fig" rid="F4">4</xref>). The dominant types of cnidae were spirocysts (length 21.9±3.1 μm, width 3.5±0.7 μm, n=80) in the tentacles, basitrichs (length 29.5±3.3 μm, width 3.7±0.4 μm, n=80) in the pharynx, and <italic>p</italic>-mastigophores (length 20.5±3.9 μm, width 5.5±0.9 μm, n=80) and holotrichs (length 13.3±1.5 μm, width 5.0±1.1 μm, n=55) in the mesenterial filaments (Suppl. material <xref ref-type="supplementary-material" rid="S2">2</xref>: Table <xref ref-type="supplementary-material" rid="S2">2</xref>). For all cnidae types except holotrichs, the average lengths were significantly longer in <italic><tp:taxon-name><tp:taxon-name-part taxon-name-part-type="genus">Palythoa</tp:taxon-name-part> <tp:taxon-name-part taxon-name-part-type="species">umbrosa</tp:taxon-name-part></tp:taxon-name></italic> than in <italic><tp:taxon-name><tp:taxon-name-part taxon-name-part-type="genus">Palythoa</tp:taxon-name-part> <tp:taxon-name-part taxon-name-part-type="species">mizigama</tp:taxon-name-part></tp:taxon-name></italic> (t-test <italic>p</italic>&lt;0.05). However, there were relatively large overlaps in the range of lengths between these two species (Suppl. material <xref ref-type="supplementary-material" rid="S2">2</xref>: Table <xref ref-type="supplementary-material" rid="S2">2</xref>).</p></tp:treatment-sec><tp:treatment-sec sec-type="Etymology"><title>Etymology.</title><p>Named for habitat environment of this species. The specific epithet “umbrosa” means “shadowy” in latin. Japanese name: Shirote-yami-iwasunaginchaku. “Shirote” means “white hands” in Japanese.</p></tp:treatment-sec><tp:treatment-sec sec-type="Remarks"><title>Remarks.</title><p>The azooxanthellate species <!--PageBreak--><italic><tp:taxon-name><tp:taxon-name-part taxon-name-part-type="genus">Palythoa</tp:taxon-name-part> <tp:taxon-name-part taxon-name-part-type="species">macmurrichi</tp:taxon-name-part></tp:taxon-name></italic> has previously been described from the Torres Strait, northern Australia. It was described based on a single polyp collected from a channel at 20 fathoms (approximately 36.5 m), and the holotype was lost when it was used for histological examination in <xref ref-type="bibr" rid="B14">Haddon and Shackleton (1891)</xref>. While the few figures of <italic><tp:taxon-name><tp:taxon-name-part taxon-name-part-type="genus">Palythoa</tp:taxon-name-part> <tp:taxon-name-part taxon-name-part-type="species">macmurrichi</tp:taxon-name-part></tp:taxon-name></italic> in the original description could be either of the two new species in this study, they could also be any of many other <italic><tp:taxon-name><tp:taxon-name-part taxon-name-part-type="genus">Palythoa</tp:taxon-name-part></tp:taxon-name></italic> species with “liberae” morphology (<xref ref-type="bibr" rid="B23">Pax 1910</xref>). Unfortunately, we are unable to examine <italic><tp:taxon-name><tp:taxon-name-part taxon-name-part-type="genus">Palythoa</tp:taxon-name-part> <tp:taxon-name-part taxon-name-part-type="species">macmurrichi</tp:taxon-name-part></tp:taxon-name></italic> specimens, as this species has not been mentioned in the literature since <xref ref-type="bibr" rid="B59">Verrill (1900)</xref> (asides in nomenclators such as <xref ref-type="bibr" rid="B61">Walsh 1967</xref>). The current two new species differ from <italic><tp:taxon-name><tp:taxon-name-part taxon-name-part-type="genus">Palythoa</tp:taxon-name-part> <tp:taxon-name-part taxon-name-part-type="species">macmurrichi</tp:taxon-name-part></tp:taxon-name></italic> in their smaller polyp sizes and external markings. Additionally, the two <italic><tp:taxon-name><tp:taxon-name-part taxon-name-part-type="genus">Palythoa</tp:taxon-name-part></tp:taxon-name></italic> species in this study were found only in shallow areas (&lt;12 m depth), different from <italic><tp:taxon-name><tp:taxon-name-part taxon-name-part-type="genus">Palythoa</tp:taxon-name-part> <tp:taxon-name-part taxon-name-part-type="species">macmurrichi</tp:taxon-name-part></tp:taxon-name></italic>, which was collected from ~37 m depth. Our SCUBA surveys in Okinawa and New Caledonia investigated channels of similar depths as the type locality of <italic><tp:taxon-name><tp:taxon-name-part taxon-name-part-type="genus">Palythoa</tp:taxon-name-part> <tp:taxon-name-part taxon-name-part-type="species">macmurrichi</tp:taxon-name-part></tp:taxon-name></italic> but we never came across any similar specimens. Thus, for now, we consider <italic><tp:taxon-name><tp:taxon-name-part taxon-name-part-type="genus">Palythoa</tp:taxon-name-part> <tp:taxon-name-part taxon-name-part-type="species">macmurrichi</tp:taxon-name-part></tp:taxon-name></italic> to be a different species from the two new azooxanthellate species described in this study.</p><!--PageBreak--></tp:treatment-sec><tp:treatment-sec><!--Section generated to contain objects referenced in tp:taxon-treatment.--><fig id="F1" position="float" orientation="portrait"><label>Figure 1.</label><caption><p>Sampling locations of <italic><tp:taxon-name><tp:taxon-name-part taxon-name-part-type="genus">Palythoa</tp:taxon-name-part> <tp:taxon-name-part taxon-name-part-type="species">mizigama</tp:taxon-name-part></tp:taxon-name></italic> sp. n. and <italic><tp:taxon-name><tp:taxon-name-part taxon-name-part-type="genus">Palythoa</tp:taxon-name-part> <tp:taxon-name-part taxon-name-part-type="species">umbrosa</tp:taxon-name-part></tp:taxon-name></italic> sp. n. specimens. <bold>a</bold> Okinawa Island <bold>b</bold> Tokashiki Island <bold>c</bold> Yaeyama Islands <bold>d</bold> Lyudao (Green Island) <bold>e</bold> Kenting <bold>f</bold> Poindimié. <italic><tp:taxon-name><tp:taxon-name-part taxon-name-part-type="genus">Palythoa</tp:taxon-name-part> <tp:taxon-name-part taxon-name-part-type="species">mizigama</tp:taxon-name-part></tp:taxon-name></italic> was found from Ryukyu Archipelago, Taiwan and New Caledonia (<bold>a, b, c, e, f</bold>), while <italic><tp:taxon-name><tp:taxon-name-part taxon-name-part-type="genus">Palythoa</tp:taxon-name-part> <tp:taxon-name-part taxon-name-part-type="species">umbrosa</tp:taxon-name-part></tp:taxon-name></italic> was found from the Yaeyama Islands and Taiwan (<bold>c, d</bold>).</p></caption><graphic xmlns:xlink="http://www.w3.org/1999/xlink" xlink:href="zookeys-478-001-g001.jpg" position="float" orientation="portrait" xlink:type="simple" id="oo_37655.jpg"/></fig><fig id="F2" position="float" orientation="portrait"><label>Figure 2.</label><caption><p>In situ images of <italic><tp:taxon-name><tp:taxon-name-part taxon-name-part-type="genus">Palythoa</tp:taxon-name-part> <tp:taxon-name-part taxon-name-part-type="species">mizigama</tp:taxon-name-part></tp:taxon-name></italic> sp. n. and <italic><tp:taxon-name><tp:taxon-name-part taxon-name-part-type="genus">Palythoa</tp:taxon-name-part> <tp:taxon-name-part taxon-name-part-type="species">umbrosa</tp:taxon-name-part></tp:taxon-name></italic> sp. n. <bold>a</bold> <italic><tp:taxon-name><tp:taxon-name-part taxon-name-part-type="genus">Palythoa</tp:taxon-name-part> <tp:taxon-name-part taxon-name-part-type="species">mizigama</tp:taxon-name-part></tp:taxon-name></italic>; single radial lines visible on oral disks. Image taken by Y. Irei on September 28, 2009, at Mizugama, Okinawa Island, Japan <bold>b</bold> <italic><tp:taxon-name><tp:taxon-name-part taxon-name-part-type="genus">Palythoa</tp:taxon-name-part> <tp:taxon-name-part taxon-name-part-type="species">mizigama</tp:taxon-name-part></tp:taxon-name></italic>; several radial lines visible on oral disks. Image taken by J. Reimer on April 22, 2010, at Mizugama <bold>c</bold> <italic><tp:taxon-name><tp:taxon-name-part taxon-name-part-type="genus">Palythoa</tp:taxon-name-part> <tp:taxon-name-part taxon-name-part-type="species">mizigama</tp:taxon-name-part></tp:taxon-name></italic>; with no radial lines on oral disks. Image taken by Y. Irei on April 12, 2009, at Mizugama <bold>d</bold> <italic><tp:taxon-name><tp:taxon-name-part taxon-name-part-type="genus">Palythoa</tp:taxon-name-part> <tp:taxon-name-part taxon-name-part-type="species">mizigama</tp:taxon-name-part></tp:taxon-name></italic>; closed polyps. Image taken by Y. Irei on June 16, 2009, at Mizugama <bold>e</bold> <italic><tp:taxon-name><tp:taxon-name-part taxon-name-part-type="genus">Palythoa</tp:taxon-name-part> <tp:taxon-name-part taxon-name-part-type="species">umbrosa</tp:taxon-name-part></tp:taxon-name></italic> (TW_18); closed polyps. Image taken by Y. Irei on November 2, 2009, at Lyudao, Taiwan <bold>f</bold> <italic><tp:taxon-name><tp:taxon-name-part taxon-name-part-type="genus">Palythoa</tp:taxon-name-part> <tp:taxon-name-part taxon-name-part-type="species">umbrosa</tp:taxon-name-part></tp:taxon-name></italic> (IRI_TF2); closed polyps. Image taken by T. Fujii on November 9, 2012, at Sotobanari Island, Yaeyama Islands, Japan.</p></caption><graphic xmlns:xlink="http://www.w3.org/1999/xlink" xlink:href="zookeys-478-001-g002.jpg" position="float" orientation="portrait" xlink:type="simple" id="oo_37656.jpg"/></fig><fig id="F4" position="float" orientation="portrait"><label>Figure 4.</label><caption><p>Dominant cnidae types of <italic><tp:taxon-name><tp:taxon-name-part taxon-name-part-type="genus">Palythoa</tp:taxon-name-part> <tp:taxon-name-part taxon-name-part-type="species">mizigama</tp:taxon-name-part></tp:taxon-name></italic> sp. n. and <italic><tp:taxon-name><tp:taxon-name-part taxon-name-part-type="genus">Palythoa</tp:taxon-name-part> <tp:taxon-name-part taxon-name-part-type="species">umbrosa</tp:taxon-name-part></tp:taxon-name></italic> sp. n. tissue. <bold>a</bold> spirocyst <bold>b</bold> basitrich, and <bold>c</bold> <italic>p</italic>-mastigophore <bold>d</bold> holotrich. Scale bar shows 10–40 μm.</p></caption><graphic xmlns:xlink="http://www.w3.org/1999/xlink" xlink:href="zookeys-478-001-g004.jpg" position="float" orientation="portrait" xlink:type="simple" id="oo_37658.jpg"/></fig><fig id="F7" position="float" orientation="portrait"><label>Figure 7.</label><caption><p>Maximum likelihood tree based on internal transcribed spacer region of ribosomal DNA for family <tp:taxon-name><tp:taxon-name-part taxon-name-part-type="family">Sphenopidae</tp:taxon-name-part></tp:taxon-name>. Numbers on nodes represent ML and neighbor-joining (NJ) bootstrap values (&gt;65% are shown). Thick branches indicate high supports of Bayesian posterior probabilities (&gt;0.95). Sequences obtained from GenBank are shown with accession numbers.</p></caption><graphic xmlns:xlink="http://www.w3.org/1999/xlink" xlink:href="zookeys-478-001-g007.jpg" position="float" orientation="portrait" xlink:type="simple" id="oo_37661.jpg"/></fig><fig id="F8" position="float" orientation="portrait"><label>Figure 8.</label><caption><p>Maximum likelihood tree based on mitochondrial 16S ribosomal DNA for family <tp:taxon-name><tp:taxon-name-part taxon-name-part-type="family">Sphenopidae</tp:taxon-name-part></tp:taxon-name>. Numbers on nodes represent ML and neighbor-joining (NJ) bootstrap values (&gt;50% are shown). Thick branches indicate high supports of Bayesian posterior probabilities (&gt;0.95). Sequences obtained from GenBank are shown with accession numbers.</p></caption><graphic xmlns:xlink="http://www.w3.org/1999/xlink" xlink:href="zookeys-478-001-g008.jpg" position="float" orientation="portrait" xlink:type="simple" id="oo_37662.jpg"/></fig><fig id="F9" position="float" orientation="portrait"><label>Figure 9.</label><caption><p>Maximum likelihood tree based on mitochondrial cytochrome oxidase subunit I gene for family <tp:taxon-name><tp:taxon-name-part taxon-name-part-type="family">Sphenopidae</tp:taxon-name-part></tp:taxon-name>. Numbers on nodes represent ML and neighbor-joining (NJ) bootstrap values (&gt;50% are shown). Thick branches indicate high supports of Bayesian posterior probabilities (&gt;0.95). Sequences obtained from GenBank are shown with accession numbers.</p></caption><graphic xmlns:xlink="http://www.w3.org/1999/xlink" xlink:href="zookeys-478-001-g009.jpg" position="float" orientation="portrait" xlink:type="simple" id="oo_37663.jpg"/></fig><supplementary-material xmlns:xlink="http://www.w3.org/1999/xlink" id="S1" position="float" orientation="portrait" xlink:type="simple"><label>Supplementary material 1</label><caption><p>Table 1</p></caption><p>Data type: Microsoft Excel File (xlsx)</p><p>Explanation note: List of <italic><tp:taxon-name><tp:taxon-name-part taxon-name-part-type="genus">Palythoa</tp:taxon-name-part> <tp:taxon-name-part taxon-name-part-type="species">mizigama</tp:taxon-name-part></tp:taxon-name></italic> sp. n. and <italic><tp:taxon-name><tp:taxon-name-part taxon-name-part-type="genus">Palythoa</tp:taxon-name-part> <tp:taxon-name-part taxon-name-part-type="species">umbrosa</tp:taxon-name-part></tp:taxon-name></italic> sp. n. specimens used in molecular analyses.</p><media xlink:href="zookeys-478-001-s001.xlsx" mimetype="xlsx" mime-subtype="xlsx file" position="float" orientation="portrait" xlink:type="simple" id="oo_37664.xlsx"/><permissions><license xlink:type="simple"><license-p>This dataset is made available under the Open Database License (<ext-link ext-link-type="uri" xlink:href="http://opendatacommons.org/licenses/odbl/1.0/" xlink:type="simple">http://opendatacommons.org/licenses/odbl/1.0/</ext-link>). The Open Database License (ODbL) is a license agreement intended to allow users to freely share, modify, and use this Dataset while maintaining this same freedom for others, provided that the original source and author(s) are credited.</license-p></license></permissions><attrib specific-use="authors">Yuka Irei, Frederic Sinniger, James Davis Reimer</attrib></supplementary-material><supplementary-material xmlns:xlink="http://www.w3.org/1999/xlink" id="S2" position="float" orientation="portrait" xlink:type="simple"><label>Supplementary material 2</label><caption><p>Table 2</p></caption><p>Data type: Microsoft Excel File (xlsx)</p><p>Explanation note: Length and widths of four major cnidae types found in <italic><tp:taxon-name><tp:taxon-name-part taxon-name-part-type="genus">Palythoa</tp:taxon-name-part> <tp:taxon-name-part taxon-name-part-type="species">mizigama</tp:taxon-name-part></tp:taxon-name></italic> sp. n. and <italic><tp:taxon-name><tp:taxon-name-part taxon-name-part-type="genus">Palythoa</tp:taxon-name-part> <tp:taxon-name-part taxon-name-part-type="species">umbrosa</tp:taxon-name-part></tp:taxon-name></italic> sp. n.</p><media xlink:href="zookeys-478-001-s002.xlsx" mimetype="xlsx" mime-subtype="xlsx file" position="float" orientation="portrait" xlink:type="simple" id="oo_37665.xlsx"/><permissions><license xlink:type="simple"><license-p>This dataset is made available under the Open Database License (<ext-link ext-link-type="uri" xlink:href="http://opendatacommons.org/licenses/odbl/1.0/" xlink:type="simple">http://opendatacommons.org/licenses/odbl/1.0/</ext-link>). The Open Database License (ODbL) is a license agreement intended to allow users to freely share, modify, and use this Dataset while maintaining this same freedom for others, provided that the original source and author(s) are credited.</license-p></license></permissions><attrib specific-use="authors">Yuka Irei, Frederic Sinniger, James Davis Reimer</attrib></supplementary-material></tp:treatment-sec><ref-list><ref id="B37"><mixed-citation xmlns:xlink="http://www.w3.org/1999/xlink" xlink:type="simple"><person-group><name name-style="western"><surname>Reimer</surname><given-names>JD</given-names></name><name name-style="western"><surname>Obuchi</surname><given-names>M</given-names></name><name name-style="western"><surname>Irei</surname><given-names>Y</given-names></name><name name-style="western"><surname>Fujii</surname><given-names>T</given-names></name><name name-style="western"><surname>Nozawa</surname><given-names>Y</given-names></name></person-group> (<year>2011b</year>) <article-title>Shallow-water brachycnemic zoanthids (<tp:taxon-name><tp:taxon-name-part taxon-name-part-type="phylum">Cnidaria</tp:taxon-name-part></tp:taxon-name>: <tp:taxon-name><tp:taxon-name-part taxon-name-part-type="subclass">Hexacorallia</tp:taxon-name-part></tp:taxon-name>) from Taiwan: A preliminary survey.</article-title><source>Zoological Studies</source><volume>50</volume>(<issue>3</issue>): <fpage>363</fpage>–<lpage>371</lpage>. <ext-link ext-link-type="uri" xlink:href="http://zoolstud.sinica.edu.tw/Journals/50.3/363.pdf" xlink:type="simple">http://zoolstud.sinica.edu.tw/Journals/50.3/363.pdf</ext-link></mixed-citation></ref><ref id="B40"><mixed-citation xmlns:xlink="http://www.w3.org/1999/xlink" xlink:type="simple"><person-group><name name-style="western"><surname>Reimer</surname><given-names>JD</given-names></name><name name-style="western"><surname>Irei</surname><given-names>Y</given-names></name><name name-style="western"><surname>Fujii</surname><given-names>T</given-names></name><name name-style="western"><surname>Yang</surname><given-names>S</given-names></name></person-group> (<year>2013</year>) <article-title>Molecular analyses of shallow-water zooxanthellate zoanthids (<tp:taxon-name><tp:taxon-name-part taxon-name-part-type="phylum">Cnidaria</tp:taxon-name-part></tp:taxon-name>: <tp:taxon-name><tp:taxon-name-part taxon-name-part-type="subclass">Hexacorallia</tp:taxon-name-part></tp:taxon-name>) from Taiwan and their <italic><tp:taxon-name><tp:taxon-name-part taxon-name-part-type="genus">Symbiodinium</tp:taxon-name-part></tp:taxon-name></italic> spp.</article-title><source>Zoological Studies</source><volume>52</volume>(<issue>38</issue>). doi: <ext-link ext-link-type="doi" xlink:href="10.1186/1810-522X-52-38" xlink:type="simple">10.1186/1810-522X-52-38</ext-link></mixed-citation></ref><ref id="B23"><mixed-citation xmlns:xlink="http://www.w3.org/1999/xlink" xlink:type="simple"><person-group><name name-style="western"><surname>Pax</surname><given-names>F</given-names></name></person-group> (<year>1910</year>) <article-title>Studien an westindischen Actinien.</article-title> In: <person-group><name name-style="western"><surname>Spengel</surname><given-names>JW</given-names></name></person-group> (<role>Ed.</role>) <issue-title>Ergebnisse einer Zoologischen Forschungreise nach Westindien von Prof. W. Kukenthal und Dr R. Hartmeyer im Jahre, 1907.</issue-title><source>Zoologische Jahrbucher</source><supplement>Supplement</supplement><volume>11</volume>: <fpage>157</fpage>–<lpage>330</lpage>.</mixed-citation></ref><ref id="B14"><mixed-citation xmlns:xlink="http://www.w3.org/1999/xlink" xlink:type="simple"><person-group><name name-style="western"><surname>Haddon</surname><given-names>AC</given-names></name><name name-style="western"><surname>Shackleton</surname><given-names>AM</given-names></name></person-group> (<year>1891</year>) <source>Reports on the zoological collections made in Torres Straits by professor AC Haddon, 1888–1889: Actiniæ. Zoantheæ</source>. <publisher-name>Royal Dublin Society</publisher-name>, <publisher-loc>London</publisher-loc>. doi: <ext-link ext-link-type="doi" xlink:href="10.5962/bhl.title.46274" xlink:type="simple">10.5962/bhl.title.46274</ext-link></mixed-citation></ref><ref id="B59"><mixed-citation xmlns:xlink="http://www.w3.org/1999/xlink" xlink:type="simple"><person-group><name name-style="western"><surname>Verrill</surname><given-names>AE</given-names></name></person-group> (<year>1900</year>) <article-title>Additions to the <tp:taxon-name><tp:taxon-name-part taxon-name-part-type="class">Anthozoa</tp:taxon-name-part></tp:taxon-name> and <tp:taxon-name><tp:taxon-name-part taxon-name-part-type="class">Hydrozoa</tp:taxon-name-part></tp:taxon-name> of the Bermudas.</article-title> In: <person-group><name name-style="western"><surname>Verrill</surname><given-names>AE</given-names></name></person-group> (<role>Ed.</role>) <source>Zoology of Bermuda</source>, <publisher-loc>New Haven</publisher-loc>, <fpage>551</fpage>–<lpage>572</lpage>.</mixed-citation></ref><ref id="B61"><mixed-citation xmlns:xlink="http://www.w3.org/1999/xlink" xlink:type="simple"><person-group><name name-style="western"><surname>Walsh</surname><given-names>GE</given-names></name></person-group> (<year>1967</year>) <source>An annotated bibliography of the families <tp:taxon-name><tp:taxon-name-part taxon-name-part-type="family">Zoanthidae</tp:taxon-name-part></tp:taxon-name>, <tp:taxon-name><tp:taxon-name-part taxon-name-part-type="family">Epizoanthidae</tp:taxon-name-part></tp:taxon-name>, and <tp:taxon-name><tp:taxon-name-part taxon-name-part-type="family">Parazoanthidae</tp:taxon-name-part></tp:taxon-name> (<tp:taxon-name><tp:taxon-name-part taxon-name-part-type="phylum">Coelenterata</tp:taxon-name-part></tp:taxon-name>, <tp:taxon-name><tp:taxon-name-part taxon-name-part-type="order">Zoantharia</tp:taxon-name-part></tp:taxon-name>)</source>. <issue>No. 13</issue>. <publisher-name>Hawaii Institute of Marine Biology</publisher-name>, <publisher-loc>Hawaii</publisher-loc>.</mixed-citation></ref></ref-list></tp:taxon-treatment>
