# Supplementary material for: Descriptions of two azooxanthellate Palythoa species (Subclass Hexacorallia, Order Zoantharia) from the Ryukyu Archipelago, southern Japan
Source: Zookeys. 2015 Jan 28;(478):1–26. doi: 10.3897/zookeys.478.8512 (PMC4319050; doi:10.3897/zookeys.478.8512)
Supplement: Supplementary material 1 — Table 1 [file zookeys-478-001-s001.xlsx]

## Sheet: Sheet2
	Table 1. List of Palythoa mizigama sp. n. and P. umbrosa sp. n. specimens used in molecular analyses. Collection information and GenBank accession numbers for corresponding sequences are shown.
	Species name	Specimen number	Locality	Latitude and longitude	Depth	Collector(s)	Sampling date	ITS rDNA	16S rDNA	COI
	Palythoa mizigama	RMNH Coel 41729 (original number: TOK_2)	Mutizuni, Tokashiki, Kerama Islands, Okinawa, Japan	26°09'07"N, 127°21'11"E	5m	Y. Irei, F. Sinniger	Jan. 5, 2008	LC006890	LC007026	LC006918
		USNM 1231375 (original number: ODO_25)	Odo, Itoman, Okinawa Island, Japan	26°05'06"N, 127°42'32"E	11m	Y. Irei, F. Sinniger	Jan.13, 2008	LC006894	LC007032	LC006920
		NC_FS612	Tibarama, Poindimié, New Caledonia	20°55'15"S, 165°22'11"E	2.6 m	F. Sinniger	Feb. 23, 2008	LC006896	LC007021	LC006941
		IRI_31_2	Iriomote suido, Taketomi, Yaeyama Islands, Okinawa, Japan	24°21'51"N, 123°57'25"E	6m	Y. Irei	May 7, 2008	NA	LC007022	LC006926
		IRI_32	Iriomote suido, Taketomi, Yaeyama Islands, Okinawa, Japan	24°21'51"N, 123°57'25"E	6m	Y. Irei	May 7, 2008	NA	LC007031	LC006915
		NSMT-Co1560 (original number: MIZ_33)	Mizugama,Kadena, Okinawa Island, Japan	26°21'35"N, 127°44'18"E	5m	Y. Irei	May 13, 2008	NA	LC007003	NA
		SUN_39	Sunabe, Chatan, Okinawa Island, Japan	26°19'45"N, 127°44'34"E	3m	Y. Irei	Jun. 3, 2008	LC006891	LC007023	LC006917
		ADA_54	Ada, Kunigami, Okinawa Island, Japan	26°45'32"N, 128°19'29"E	10m	Y. Irei	Jun. 21, 2008	NA	LC007035	LC006919
		TEN_75	Teniya, Nago, Okinawa Island, Japan	26°34'01"N, 128°09'17"E	6m	T. Fujii	Jun. 24, 2008	NA	LC007030	LC006911
		YON_61	Yona, Kunigami, Okinawa Island, Japan	26°46'04"N, 128°11'43"E	5m	Y. Irei	Sep. 24, 2008	LC006893	LC007029	LC006923
		MIZ_76	Mizugama, Kadena, Okinawa Island, Japan	26°21'35"N, 127°44'18"E	5m	Y. Irei	Apr. 12, 2009	LC006892	LC007027	LC006921
		MIZ_77	Mizugama, Kadena, Okinawa Island, Japan	26°21'35"N, 127°44'18"E	7m	Y. Irei	Apr. 12, 2009	NA	LC007028	LC006922
		IRI_84	Iriomote suido, Taketomi, Yaeyama Islands, Okinawa, Japan	24°21'51"N, 123°57'25"E	12m	Y. Irei	Apr. 30, 2009	NA	LC007033	LC006916
		IRI_91	Iriomote suido, Taketomi, Yaeyama Islands, Okinawa, Japan	24°21'51"N, 123°57'25"E	5m	Y. Irei	Apr. 30, 2009	LC006895	LC007034	LC006912
		TW_JR11	Wanli Tung, Kenting, Taiwan	NA	3m	J. Reimer	Sep. 3. 2009	LC006881	LC007024	LC006913
		TW_JR12	Wanli Tung, Kenting, Taiwan	NA	4m	J. Reimer	Sep. 3. 2009	NA	LC007025	LC006914
		MIZ_A	Mizugama, Kadena, Okinawa Island, Japan	26°21'35"N, 127°44'18"E	5-8 m	Y. Irei	Mar. 14, 2011	NA	LC007006	LC006927
		MIZ_B	Mizugama, Kadena, Okinawa Island, Japan	26°21'35"N, 127°44'18"E	5-8 m	Y. Irei	Mar. 14, 2011	NA	LC007007	LC006928
		MIZ_C	Mizugama, Kadena, Okinawa Island, Japan	26°21'35"N, 127°44'18"E	5-8 m	Y. Irei	Mar. 14, 2011	NA	LC007008	LC006929
		MIZ_D	Mizugama, Kadena, Okinawa Island, Japan	26°21'35"N, 127°44'18"E	5-8 m	Y. Irei	Mar. 14, 2011	NA	LC007009	LC006930
		MIZ_E	Mizugama, Kadena, Okinawa Island, Japan	26°21'35"N, 127°44'18"E	5-8 m	Y. Irei	Mar. 14, 2011	NA	LC007010	LC006931
		MIZ_F	Mizugama, Kadena, Okinawa Island, Japan	26°21'35"N, 127°44'18"E	5-8 m	Y. Irei	Mar. 14, 2011	NA	LC007011	LC006932
		MIZ_G	Mizugama, Kadena, Okinawa Island, Japan	26°21'35"N, 127°44'18"E	5-8 m	Y. Irei	Mar. 14, 2011	NA	LC007012	LC006933
		MIZ_H	Mizugama, Kadena, Okinawa Island, Japan	26°21'35"N, 127°44'18"E	5-8 m	Y. Irei	Mar. 14, 2011	NA	LC007013	LC006934
		MIZ_I	Mizugama, Kadena, Okinawa Island, Japan	26°21'35"N, 127°44'18"E	5-8 m	Y. Irei	Mar. 14, 2011	LC006897	LC007014	LC006935
		MIZ_J	Mizugama, Kadena, Okinawa Island, Japan	26°21'35"N, 127°44'18"E	5-8 m	Y. Irei	Mar. 14, 2011	NA	LC007015	NA
		MIZ_K	Mizugama, Kadena, Okinawa Island, Japan	26°21'35"N, 127°44'18"E	5-8 m	Y. Irei	Mar. 14, 2011	NA	LC007016	LC006936
		MIZ_L	Mizugama, Kadena, Okinawa Island, Japan	26°21'35"N, 127°44'18"E	5-8 m	Y. Irei	Mar. 14, 2011	NA	LC007017	LC006937
		MIZ_M	Mizugama, Kadena, Okinawa Island, Japan	26°21'35"N, 127°44'18"E	5-8 m	Y. Irei	Mar. 14, 2011	NA	LC007018	LC006938
		MIZ_N	Mizugama, Kadena, Okinawa Island, Japan	26°21'35"N, 127°44'18"E	5-8 m	Y. Irei	Mar. 14, 2011	NA	LC007019	LC006939
		MIZ_P	Mizugama, Kadena, Okinawa Island, Japan	26°21'35"N, 127°44'18"E	5-8 m	Y. Irei	Mar. 14, 2011	NA	LC007020	LC006940
		IRI_JR20	Iriomote suido, Taketomi, Yaeyama Islands, Okinawa, Japan	24°21'51"N, 123°57'25"E	4.4-5.3 m	J. Reimer, D. Richter	Sep. 1, 2012	NA	LC007005	LC006925
		RUMF-ZG-04375 (original number: IRI_JR2829)	Iriomote suido, Taketomi, Yaeyama Islands, Okinawa, Japan	24°21'51"N, 123°57'25"E	4.4-5.3 m	J. Reimer, D. Richter	Sep. 1, 2012	NA	LC007004	LC006924
	Palythoa umbrosa	RUMF-ZG-04376 (original number: IRI_31)	Iriomote suido, Taketomi, Yaeyama Islands, Okinawa, Japan	24°21'51"N, 123°57'25"E	6m	Y. Irei	May 7, 2008	LC006887	LC006992	LC006907
		IRI_86	Iriomote suido, Taketomi, Yaeyama Islands, Okinawa, Japan	24°21'51"N, 123°57'25"E	7.4 m	Y. Irei	Apr. 30, 2009	LC006888	LC006993	LC006908
		TW_17	Ma Ti-Chiao, Green Island, Taiwan	NA	5m	Y. Irei	Nov. 2, 2009	LC006889	LC006990	LC006910
		TW_18	Ma Ti-Chiao, Green Island, Taiwan	NA	5m	Y. Irei	Nov. 2, 2009	NA	LC006991	LC006909
		IRI_JR4	Iriomote suido, Taketomi, Yaeyama Islands, Okinawa, Japan	24°21'51"N, 123°57'25"E	4.4-5.3 m	J. Reimer, D. Richter	Sep. 1, 2012	NA	LC006994	LC006901
		IRI_JR5	Iriomote suido, Taketomi, Yaeyama Islands, Okinawa, Japan	24°21'51"N, 123°57'25"E	4.4-5.3 m	J. Reimer, D. Richter	Sep. 1, 2012	LC006879	LC007001	LC006902
		IRI_JR7	Iriomote suido, Taketomi, Yaeyama Islands, Okinawa, Japan	24°21'51"N, 123°57'25"E	4.4-5.3 m	J. Reimer, D. Richter	Sep. 1, 2012	LC006883	LC006995	LC006903
		IRI_JR9	Iriomote suido, Taketomi, Yaeyama Islands, Okinawa, Japan	24°21'51"N, 123°57'25"E	4.4-5.3 m	J. Reimer, D. Richter	Sep. 1, 2012	LC006884	LC007002	LC006904
		IRI_JR11	Iriomote suido, Taketomi, Yaeyama Islands, Okinawa, Japan	24°21'51"N, 123°57'25"E	4.4-5.3 m	J. Reimer, D. Richter	Sep. 1, 2012	LC006881	LC006996	LC006905
		IRI_JR14	Iriomote suido, Taketomi, Yaeyama Islands, Okinawa, Japan	24°21'51"N, 123°57'25"E	4.4-5.3 m	J. Reimer, D. Richter	Sep. 1, 2012	LC006880	LC006997	LC006906
		RMNH Coel 41730 (original number: IRI_TF1)	Sotobanare Island, Taketomi, Yaeyama Islands, Okinawa, Japan	24°22'46"N, 123°43'53"E	9 m	T. Fujii	Nov. 9, 2012	LC006886	LC006998	LC006898
		USNM 1231376 (original number: IRI_TF2)	Sotobanare Island, Taketomi, Yaeyama Islands, Okinawa, Japan	24°22'46"N, 123°43'53"E	10 m	T. Fujii	Nov. 9, 2012	LC006882	LC006999	LC006899
		NSMT-Co1561 (original number: IRI_TF_3)	Sotobanare Island, Taketomi, Yaeyama Islands, Okinawa, Japan	24°22'46"N, 123°43'53"E	8m	J. Reimer	Nov. 9, 2012	LC006885	LC007000	LC006900
