# Supplementary material for: Descriptions of two azooxanthellate Palythoa species (Subclass Hexacorallia, Order Zoantharia) from the Ryukyu Archipelago, southern Japan
Source: Zookeys. 2015 Jan 28;(478):1–26. doi: 10.3897/zookeys.478.8512 (PMC4319050; doi:10.3897/zookeys.478.8512)
Supplement: Supplementary material 2 — Table 2 [file zookeys-478-001-s002.xlsx]

## Sheet: Sheet3
	Table 2. Length and widths of four major cnidae types found in Palythoa mizigama sp. n. and P. umbrosa sp. n. Length and width are shown in μm.
	Tissue	Cnidae type	Palythoa mizigama				Palythoa umbrosa				Signigicant difference (t-test, p<0.05)
			Length (ave ± SD; max-min)		Width (ave ± SD; max-min)		Length (ave ± SD; max-min)		Width (ave ± SD; max-min)		Length		Width
	Tentacles	Spirocysts	20.5±3.5; 13.7-28.3		3.4±0.7; 2.2-5.6		21.9±3.1; 15.2-29.3		3.5±0.7; 2.0-5.6		Yes		No
			(n=140)		(n=140)		(n=80)		(n=80)		(p=0.003)		(p=0.286)
	Pharynx	Basitrichs	23.7±2.3; 19.7-30.1		3.6±0.4; 2.6-4.7		29.5±3.3; 21.6-36.2		3.7±0.4; 2.6-4.5		Yes		Yes
			(n=139)		(n=139)		(n=80)		(n=80)		(p=2.762E-27)		(p=0.040)
	Filaments	p-mastigophores	15.7±3.6; 9.1-27.3		4.7±0.7; 3.3-7.1		20.5±3.9; 13.5-27.9		5.5±0.9; 4.0-7.9		Yes		Yes
			(n=140)		(n=140)		(n=80)		(n=80)		(p=3.349E-17)		(p=3.440E-10)
		Holotrichs	13.5±1.9; 9.0-16.7		4.9±0.7; 3.5-6.5		13.3±1.5; 10.4-16.3		5.0±1.1; 3.2-6.3		No		No
			(n=140)		(n=140)		(n=55)		(n=55)		(p=0.335)		(p=0.747)
